# Supplementary material for: A Method for the Analysis of Glyphosate, Aminomethylphosphonic Acid, and Glufosinate in Human Urine Using Liquid Chromatography-Tandem Mass Spectrometry
Source: Int J Environ Res Public Health. 2022 Apr 19;19(9):4966. doi: 10.3390/ijerph19094966 (PMC9104544; doi:10.3390/ijerph19094966)
Supplement: Supplementary file 1 [file ijerph-19-04966-s001.zip]

Archive with 1 entries (1 files):
- ijerph-1673361-supplementary.pdf
